# Supplementary material for: Long-term results of carbidopa/levodopa enteral suspension across the day in advanced Parkinson’s disease: Post-hoc analyses from a large 54-week trial
Source: Clin Park Relat Disord. 2022 Dec 20;8:100181. doi: 10.1016/j.prdoa.2022.100181 (PMC9803946; doi:10.1016/j.prdoa.2022.100181)
Supplement: Supplementary Tables e1 and e2 — Supplementary Table e1. Baseline characteristics. Supplementary Table e2. P-values of pairwise comparisons of the estimated effects at each follow-up timepoint (adjusted models). [file mmc1.xlsx]

## Sheet: Table e1
	Supplementary Table e1
		CLES + placebo capsules
		N = 289
	Demographic Characteristics
	Age (years), mean (SD)	63.9412	8.97218
	Age category, n (%)
	< 65 years	144	0.49827
	≥ 65 years	145	0.50173
	Male, n (%)	167	0.577855
	Race, n (%)
	White	268	0.927336
	Black, of African heritage or African American	1	0.00346021
	American Indian or Alaska Native	0	0
	Asian	20	0.0692042
	Native Hawaiian or other Pacific Islander	0	0
	Ethnicity, n (%)
	Hispanic or Latino	4	0.0138408
	Not Hispanic or Latino	285	0.986159
	Height (cm), mean (SD)	168.811	10.3294
	Weight (kg), mean (SD)	71.0854	15.5485
	BMI (kg/m2), mean (SD)	24.8128	4.5459
	Country, n (%)
	Australia	22	0.0761246
	Canada	11	0.0380623
	Czech Republic	21	0.0726644
	Finland	2	0.00692042
	Germany	27	0.0934256
	Israel	7	0.0242215
	Italy	8	0.0276817
	Netherlands	0	0
	New Zealand	10	0.0346021
	Poland	4	0.0138408
	Portugal	15	0.0519031
	Russian Federation	42	0.145329
	Spain	22	0.0761246
	Thailand	14	0.0484429
	United Kingdom	13	0.0449827
	United States	71	0.245675
	Patient Characteristics
	Blood pressure (mmHg), mean (SD)
	Standing SBP	122.606	18.3241
	Supine SBP	128.239	18.2715
	Standing DBP	75.5779	11.4085
	Supine DBP	76.4706	10.4844
	APD-related medical history
	Duration of Parkinson's disease (years), mean (SD)	12.3285	5.61563
	Diagnosis of bradykinesia, n (%)	289	1
	Diagnosis of muscular rigidity, n (%)	286	0.989619
	Diagnosis of 4-6 Hz resting tremor, n (%)	238	0.823529
	Diagnosis of postural instability, n (%)	217	0.756098
	Baseline disease severity, mean (SD)
	CGI-S	4.81404	0.828931
	Modified Hoehn and Yahr staging, mean (SD)	3.02257	0.724396
	Antiparkinsonian medication use, n (%)	287	0.99308
	Dopamine agonists	153	0.529412
	COMT inhibitors	78	0.269896
	MAO-B inhibitors	33	0.114187
	Parkinson's disease treatment history, n (%)
	Taking no PD medications	2	0.00692042
	Taking only one PD medication	80	0.276817
	Taking two PD medications	98	0.3391
	Taking three PD medications	70	0.242215
	Taking > three PD medications	39	0.134948
	Baseline daily dose of levodopa (mg), mean (SD)	1095.36	586.446
	Abbreviations
	APD: advanced Parkinson's disease; BMI: body mass index; CGI-S: Clinical global impression - severity; CLES: carbidopa/levodopa enteral suspension gel; cm: centimeters; COMT: catechol-O-methyl transferase; DBP: diastolic blood pressure; Hz: hertz; kg: kilograms; LCIG: levodopa-carbidopa intestinal gel; m: meters; MAO-B: monoamine oxidase B; mmHg: milimeters of mercury; NR: not reported; PD: Parki…
	Notes
	[1] Data from NCT00335153 (safety sample).

## Sheet: Table e2
Supplementary Table e2
Motor state-related outcome1
P-values of pairwise comparisons of the estimated effects compared to baseline for timing of the 1st episode of "on" time without troublesome dyskinesia of the day after waking
	Time-to-event model2
	Week 4	Week 12	Week 24	Week 36	Week 54
Week 4	--
Week 12	0.390822	--
Week 24	0.432249	1	--
Week 36	0.0672941	0.934132	0.923058	--
Week 54	0.030816	0.844757	0.829203	0.999933	--
P-values of pairwise comparisons of the estimated effects compared to baseline for average duration of "off" time for selected 4-hour time intervals
	From wake-up to 4 hours after wake-up time						From 4 to 8 hours after wake-up time						From 8 to 12 hours after wake-up time						From 12 hours after wake-up to end of waking day
	Week 4	Week 12	Week 24	Week 36	Week 54		Week 4	Week 12	Week 24	Week 36	Week 54		Week 4	Week 12	Week 24	Week 36	Week 54		Week 4	Week 12	Week 24	Week 36	Week 54
Week 4	--					Week 4	--					Week 4	--					Week 4	--
Week 12	0.89513	--				Week 12	0.645617	--				Week 12	0.0854037	--				Week 12	0.758325	--
Week 24	0.665999	0.665999	--			Week 24	0.521234	0.341152	--			Week 24	0.813363	0.0710354	--			Week 24	0.653378	0.731622	--
Week 36	0.665999	0.665999	0.86037	--		Week 36	0.645617	0.408584	0.748602	--		Week 36	0.441848	0.0247681	0.535015	--		Week 36	0.741769	0.758325	0.741769	--
Week 54	0.523378	0.523378	0.665999	0.665999	--	Week 54	0.18108	0.0644253	0.408584	0.341152	--	Week 54	0.0710354	0.0003676	0.0854037	0.303822	--	Week 54	0.653378	0.739218	0.886925	0.758325	--
P-values of pairwise comparisons of the estimated effects compared to baseline for average duration of "on" time without troublesome dyskinesia for selected 4-hour time intervals
	From wake-up to 4 hours after wake-up time						From 4 to 8 hours after wake-up time						From 8 to 12 hours after wake-up time						From 12 hours after wake-up to end of waking day
	Week 4	Week 12	Week 24	Week 36	Week 54		Week 4	Week 12	Week 24	Week 36	Week 54		Week 4	Week 12	Week 24	Week 36	Week 54		Week 4	Week 12	Week 24	Week 36	Week 54
Week 4	--					Week 4	--					Week 4	--					Week 4	--
Week 12	0.44058	--				Week 12	0.429177	--				Week 12	0.786738	--				Week 12	0.799217	--
Week 24	0.455702	0.843307	--			Week 24	0.216829	0.620996	--			Week 24	0.41986	0.303671	--			Week 24	0.791791	0.799217	--
Week 36	0.194947	0.44058	0.44058	--		Week 36	0.0150839	0.0709091	0.167046	--		Week 36	0.0664357	0.0571402	0.280037	--		Week 36	0.791791	0.791791	0.791791	--
Week 54	0.0918908	0.299728	0.276913	0.68121	--	Week 54	0.0280032	0.148853	0.272108	0.672794	--	Week 54	0.128863	0.0858534	0.438722	0.656723	--	Week 54	0.799217	0.791791	0.791791	0.791791	--
P-values of pairwise comparisons of the estimated effects compared to baseline for transitions between motor states
	Number of motor-state transitions during waking day
	Week 4	Week 12	Week 24	Week 36	Week 54
Week 4	--
Week 12	0.312808	--
Week 24	0.29018	0.775419	--
Week 36	0.0417838	0.29018	0.312808	--
Week 54	0.29018	0.775419	0.929281	0.312808	--
P-values of pairwise comparisons of the estimated effects compared to baseline for presence of extreme fluctuations
	Presence of extreme fluctuations
	Week 4	Week 12	Week 24	Week 36	Week 54
Week 4	--
Week 12	0.81112	--
Week 24	0.81112	0.989446	--
Week 36	0.81112	0.81112	0.81112	--
Week 54	0.81112	0.81112	0.81112	0.989446	--
Notes
[1] Multiplicity of testing was adjusted for using the Benjamini-Hochberg procedure.
[2] For this outcome, multiplicity of testing was adjusted for using Tukey's all-pair comparisons.

## Sheet: Figure e2
Supplementary Figure e1. Transitions during selected 4-hour time intervals during the waking day
Figure e1a. Transitions at baseline and week 12														Figure e1b. Transitions at baseline and week 54
